# Supplementary material for: The mediating role of internal motivation on the relationship between ethical leadership and employee performance in hospitals in Northern Jordan
Source: PLoS One. 2026 Jan 16;21(1):e0341065. doi: 10.1371/journal.pone.0341065 (PMC12810833; doi:10.1371/journal.pone.0341065)
Supplement: S5 File — (CSV) [file pone.0341065.s005.csv]

age	gender	status	education	ownersip	experi	job	A1	A2	A3	A4	A5	A6	A7	A8	A9	A10	B1	B2	B3	B4	B5	B6	B7	B8	B9	B10	B11	B12	B13	B14	B15	B16	B17	B18	B19	B20	C1	C2	C3	C4	C5	C6	AA	BB	CC
3	1	2	2	2	3	2	3	3	3	3	4	5	3	3	3	4	5	5	5	5	5	5	5	1	1	2	2	1	2	5	2	3	1	4	3	5	4	4	3	1	4	3	3.35	3.35	3.35
3	1	2	2	2	3	1	4	4	4	4	4	5	4	4	4	4	5	5	5	5	5	5	5	2	2	2	2	1	5	5	5	5	5	5	3	5	4	4	5	5	5	3	4.1	4.1	4.1
1	2	1	2	2	1	2	4	4	4	4	2	5	4	4	4	2	4	3	1	4	3	5	5	2	1	3	3	1	5	2	5	5	5	3	3	5	5	5	5	5	3	5	3.4	3.4	3.4
3	2	2	3	2	4	1	6	6	6	6	6	5	1	1	1	2	4	1	2	2	3	3	3	2	2	2	2	2	4	5	4	4	4	5	5	5	5	5	4	4	5	5	3.2	3.2	3.2
2	1	2	2	2	2	1	5	5	5	5	5	3	3	3	3	4	1	4	1	4	1	2	2	4	4	3	3	2	4	5	4	4	4	5	5	5	5	5	4	4	5	4	3.35	3.35	3.35
2	2	2	2	2	2	1	4	4	4	4	4	4	4	5	4	2	5	3	3	1	3	1	1	3	3	2	2	2	2	4	2	2	2	4	3	1	5	5	5	5	5	4	2.45	2.45	2.45
2	2	1	1	2	1	1	4	4	4	4	4	5	4	5	5	3	1	3	4	1	4	1	1	5	5	5	5	4	4	4	4	4	4	4	1	2	4	4	5	5	3	5	3.3	3.3	3.3
4	1	2	3	2	4	2	4	2	5	2	2	4	5	5	4	2	4	4	3	4	3	4	4	3	3	4	4	3	1	2	1	1	1	1	4	1	4	4	5	5	5	5	2.75	2.75	2.75
3	2	2	2	2	3	2	6	4	5	2	2	4	4	5	4	3	4	1	1	3	1	3	3	4	4	3	3	5	4	4	4	4	4	5	3	3	5	5	5	5	3	5	3.3	3.3	3.3
3	2	2	3	2	3	2	5	4	4	4	4	2	4	4	2	3	5	1	1	2	1	2	2	4	4	3	3	3	3	1	3	3	3	1	3	4	5	5	4	4	5	5	2.6	2.6	2.6
1	1	1	2	2	1	1	4	2	2	2	2	2	4	2	2	5	5	5	3	5	3	5	5	3	4	4	4	4	3	4	3	3	3	4	4	3	4	4	4	4	5	4	3.85	3.85	3.85
1	2	1	1	2	1	1	4	2	4	3	3	4	2	4	4	4	5	1	4	5	4	5	5	3	5	4	4	4	4	3	4	4	4	4	1	1	5	5	5	5	5	4	3.7	3.7	3.7
4	1	2	2	2	4	2	5	4	4	2	2	2	2	4	2	4	5	1	2	2	2	2	2	4	4	5	5	3	5	3	5	5	5	5	1	1	5	5	5	5	3	5	3.35	3.35	3.35
3	2	1	2	2	4	1	6	2	2	3	3	3	4	2	3	2	4	1	3	4	3	4	4	4	4	4	4	1	3	4	3	5	3	5	5	3	4	4	4	4	5	5	3.55	3.55	3.55
3	2	1	2	2	2	2	4	3	2	3	3	2	2	2	2	2	5	5	1	5	1	5	5	5	5	5	5	2	4	5	4	5	4	5	1	4	4	4	5	5	5	4	4.05	4.05	4.05
2	2	1	2	2	1	1	4	2	4	5	6	3	3	4	3	4	5	2	2	2	2	2	2	5	5	3	3	2	4	3	5	1	3	5	1	2	5	5	5	5	3	5	2.95	2.95	2.95
2	2	2	2	2	2	1	5	3	2	5	5	3	2	2	3	2	5	5	4	5	4	5	5	4	4	4	4	4	4	4	4	5	5	5	5	5	5	5	4	4	5	5	4.5	4.5	4.5
1	2	1	2	2	1	2	5	3	2	2	5	5	3	3	5	3	4	5	4	4	4	4	4	4	4	4	4	4	4	4	4	4	5	5	4	4	5	5	4	4	5	4	4.15	4.15	4.15
2	2	1	2	2	1	2	5	5	4	4	6	4	3	2	4	2	4	4	4	4	4	4	4	4	4	4	4	4	4	4	4	5	5	5	4	5	4	5	5	5	5	4	4.2	4.2	4.2
3	2	2	2	2	4	1	6	6	2	2	6	4	5	3	4	3	4	4	4	3	4	3	3	4	4	4	4	4	3	3	3	5	5	4	4	4	3	4	5	5	4	5	3.8	3.8	3.8
4	2	2	1	2	5	1	5	5	3	3	1	2	4	3	2	3	4	4	4	4	4	4	4	5	4	5	5	4	4	4	4	5	5	5	5	5	4	4	5	5	5	5	4.4	4.4	4.4
3	2	2	1	2	4	2	4	4	2	2	4	2	4	5	2	4	4	3	4	4	4	4	4	4	4	3	3	3	4	4	4	4	5	5	4	4	5	5	4	5	5	5	3.9	3.9	3.9
4	2	2	1	2	4	2	5	4	3	3	5	4	2	4	4	5	3	3	3	3	3	3	3	3	3	3	3	3	3	3	3	3	4	4	3	3	5	5	3	4	4	4	3.1	3.1	3.1
3	2	2	1	2	5	1	5	5	3	3	5	2	2	4	2	4	4	4	4	4	4	4	4	4	4	4	4	4	4	4	4	4	4	4	4	4	5	5	4	4	4	3	4	4	4
3	2	3	2	2	4	1	5	5	5	5	3	3	4	2	3	5	4	4	4	4	4	4	4	4	4	4	4	4	4	4	3	5	5	5	4	5	4	4	5	5	5	4	4.15	4.15	4.15
3	2	2	3	2	3	2	4	4	4	4	4	2	2	2	2	4	4	4	4	4	4	4	4	4	4	4	4	4	4	4	4	5	5	5	5	4	5	5	5	5	5	5	4.2	4.2	4.2
2	2	2	1	2	4	2	5	5	4	4	5	3	3	4	3	5	4	4	5	4	5	4	4	4	4	4	4	5	4	5	4	5	5	5	4	4	3	3	5	5	5	5	4.35	4.35	4.35
4	2	2	3	2	4	1	4	4	2	2	3	3	2	2	3	4	4	4	4	4	4	4	4	4	4	4	4	4	3	4	4	4	4	4	4	4	4	4	4	4	4	5	3.95	3.95	3.95
4	2	2	1	2	4	1	3	2	2	2	1	2	3	3	4	5	4	3	3	3	3	3	3	4	4	4	4	3	3	4	3	5	5	4	5	4	5	4	5	5	4	4	3.7	3.7	3.7
2	2	1	3	2	4	1	1	4	4	4	2	4	3	2	5	4	2	2	3	3	3	3	3	3	3	3	3	3	3	3	3	3	3	3	3	3	5	5	3	3	3	5	2.9	2.9	2.9
2	2	2	2	2	2	1	6	4	2	2	5	2	4	3	4	5	3	4	4	3	4	3	3	4	3	3	3	3	3	4	3	4	4	4	4	3	5	5	4	4	4	3	3.45	3.45	3.45
2	2	2	1	2	2	1	6	5	3	3	6	3	5	3	5	5	4	4	4	5	4	5	5	4	4	4	4	4	5	2	4	5	4	5	3	4	5	5	5	4	5	4	4.15	4.15	4.15
3	2	2	1	2	4	1	4	4	2	2	4	2	4	4	5	5	4	4	4	3	4	3	3	4	3	3	3	3	3	4	3	5	5	5	4	5	5	5	5	5	5	5	3.75	3.75	3.75
3	2	2	2	2	5	2	5	5	3	3	5	3	2	5	6	5	5	4	5	4	5	4	4	5	4	3	3	4	4	5	4	5	5	5	5	4	5	4	5	5	5	5	4.35	4.35	4.35
3	2	2	1	2	4	1	5	5	3	3	4	3	4	4	5	4	5	5	4	5	4	5	5	5	5	5	5	4	5	4	5	5	5	5	4	5	5	5	5	5	5	5	4.75	4.75	4.75
4	2	2	1	2	5	2	5	5	4	4	5	5	2	5	4	4	5	4	5	5	5	5	5	4	4	4	4	4	4	5	5	5	5	5	5	5	5	5	5	5	5	5	4.65	4.65	4.65
2	2	1	3	2	2	1	5	4	5	5	4	4	3	4	4	3	5	4	4	4	4	4	4	4	4	4	4	4	3	5	4	5	4	5	4	5	4	5	5	4	5	5	4.2	4.2	4.2
3	2	2	2	2	4	1	2	2	4	4	5	4	2	5	5	5	5	5	4	4	4	4	4	4	4	5	5	4	4	4	4	5	5	5	5	4	5	5	5	5	5	5	4.4	4.4	4.4
2	2	4	2	2	2	2	4	5	5	5	5	2	3	5	2	5	4	4	4	4	4	4	4	4	4	4	4	4	4	4	4	5	5	4	4	4	4	5	5	5	4	5	4.1	4.1	4.1
4	2	2	2	2	4	1	3	4	4	4	4	2	3	4	3	4	4	2	2	3	2	3	3	1	3	3	3	2	2	4	4	4	5	3	3	4	5	5	4	5	3	5	3	3	3
2	2	2	2	2	2	2	5	5	5	5	5	4	5	5	5	5	5	5	5	4	5	4	4	5	5	5	5	5	5	5	5	5	5	5	5	5	5	5	5	5	5	4	4.85	4.85	4.85
4	2	2	1	2	5	2	5	5	4	4	5	2	4	5	5	5	4	4	5	4	5	4	4	3	3	4	4	4	3	4	4	4	5	4	4	5	5	4	4	5	4	5	4.05	4.05	4.05
1	2	1	2	2	1	1	5	4	5	5	5	3	4	4	4	4	5	5	5	5	5	5	5	5	5	4	4	4	4	4	4	5	5	5	5	5	5	5	5	5	5	4	4.7	4.7	4.7
3	2	2	2	2	5	2	5	5	4	4	5	2	2	5	5	6	5	5	5	5	5	5	5	3	4	4	4	4	4	4	5	5	5	4	5	4	4	5	5	5	4	5	4.5	4.5	4.5
2	1	2	2	2	3	1	5	5	5	5	6	3	2	6	5	5	5	4	5	4	5	4	4	5	4	4	4	5	5	5	4	5	4	5	4	5	3	4	5	4	5	5	4.5	4.5	4.5
2	2	2	1	2	3	2	5	4	5	5	5	3	4	5	2	5	4	4	5	3	5	3	3	4	4	4	4	4	4	4	4	5	5	4	4	5	4	4	5	5	4	5	4.1	4.1	4.1
2	2	1	2	2	1	1	6	6	5	5	6	4	2	5	6	4	3	4	4	3	4	3	3	3	3	4	4	3	4	3	2	4	5	4	4	3	5	5	4	5	4	5	3.5	3.5	3.5
2	2	1	2	2	2	1	5	4	4	5	3	5	3	4	5	5	5	5	5	4	5	4	4	2	2	2	2	4	4	4	4	3	4	4	4	3	5	5	3	4	4	4	3.7	3.7	3.7
2	2	2	2	2	3	1	3	3	3	2	5	4	2	4	4	4	4	4	4	4	4	4	4	4	4	3	3	4	4	3	4	4	4	4	4	4	4	4	4	4	4	3	3.85	3.85	3.85
2	2	2	1	2	4	1	5	4	3	5	4	5	3	5	5	3	4	4	4	4	4	4	4	4	4	4	4	4	4	4	4	5	4	4	4	4	4	4	5	5	5	4	4.05	4.05	4.05
2	2	2	1	2	2	1	5	4	3	3	3	4	3	4	4	4	4	4	4	4	4	4	4	4	3	3	3	4	4	4	4	5	5	4	4	5	5	5	5	5	3	5	4	4	4
2	2	2	2	2	2	1	5	5	4	6	5	5	4	5	6	5	4	4	4	3	4	3	3	4	4	2	2	1	1	1	1	5	5	5	4	3	5	5	4	4	5	5	3.15	3.15	3.15
2	2	2	2	2	4	1	5	5	5	4	4	4	5	4	4	4	4	4	4	5	4	5	5	4	4	4	4	4	3	5	4	5	5	5	4	4	5	4	4	4	5	4	4.3	4.3	4.3
2	2	1	1	2	1	2	5	5	6	5	5	5	4	5	5	5	5	5	5	5	5	5	5	4	4	4	4	4	4	5	4	5	5	5	5	4	5	5	5	5	5	4	4.6	4.6	4.6
2	2	1	2	2	2	1	4	4	4	4	5	4	5	4	5	5	4	3	4	3	4	3	3	4	4	4	4	3	4	4	3	4	4	4	5	4	2	5	5	5	3	5	3.75	3.75	3.75
2	2	2	2	2	2	1	4	4	4	4	4	5	4	4	4	4	4	4	4	3	4	3	3	4	4	4	4	4	3	3	3	5	5	4	4	4	5	4	4	4	5	5	3.8	3.8	3.8
3	2	2	2	2	3	2	5	5	5	5	4	5	5	5	6	5	4	4	4	4	4	4	4	5	4	5	5	4	4	4	4	5	5	5	5	5	5	4	4	4	5	4	4.4	4.4	4.4
2	2	1	3	2	3	1	6	5	6	6	6	6	4	6	6	6	5	5	5	5	5	5	5	1	1	2	2	1	2	5	2	3	1	4	3	5	4	2	2	2	4	4	3.35	3.35	3.35
4	2	2	2	2	5	2	4	4	4	4	3	4	5	4	2	4	5	5	5	5	5	5	5	2	2	2	2	1	5	5	5	5	5	5	3	5	4	4	4	4	4	2	4.1	4.1	4.1
2	1	1	3	2	2	2	4	4	4	3	4	3	4	4	4	5	4	3	1	4	1	4	4	2	1	3	3	1	5	2	5	5	5	3	3	5	2	1	1	1	1	4	3.2	3.2	3.2
3	2	1	3	2	1	2	5	6	6	5	5	6	5	4	5	5	4	1	2	2	2	2	2	2	2	2	2	2	4	5	4	4	4	5	5	5	4	4	4	4	5	1	3.05	3.05	3.05
2	2	2	3	2	2	1	4	3	3	2	2	2	5	3	3	3	1	4	1	4	1	4	4	4	4	3	3	2	4	5	4	4	4	5	5	5	1	3	3	3	1	4	3.55	3.55	3.55
2	2	2	2	2	2	1	5	5	5	5	5	5	5	5	5	5	5	3	3	1	3	1	1	3	3	2	2	2	2	4	2	2	2	4	3	1	4	3	3	3	4	3	2.45	2.45	2.45
2	2	1	3	2	2	1	5	5	4	5	5	5	4	5	6	6	1	3	4	1	4	1	1	5	5	5	5	4	4	4	4	4	4	4	1	2	3	4	4	4	4	3	3.3	3.3	3.3
2	1	1	2	2	1	1	5	5	3	4	3	4	4	5	3	6	4	4	3	4	3	4	4	3	3	4	4	3	1	2	1	1	1	1	4	1	3	5	5	5	5	4	2.75	2.75	2.75
2	2	2	3	2	3	1	5	5	2	4	4	4	4	4	5	5	4	1	1	3	1	3	3	4	4	3	3	5	4	4	4	4	4	5	3	3	4	5	5	5	3	5	3.3	3.3	3.3
2	2	2	2	2	3	1	4	4	5	5	4	3	2	2	5	5	5	1	1	2	1	2	2	4	4	3	3	3	3	1	3	3	3	1	3	4	5	4	4	4	5	5	2.6	2.6	2.6
2	1	2	1	2	3	2	5	5	5	4	5	4	4	5	6	6	5	5	3	5	3	5	5	3	4	4	4	4	3	4	3	3	3	4	4	3	3	4	4	4	5	4	3.85	3.85	3.85
2	1	1	3	2	2	1	6	5	5	6	4	6	6	5	5	6	5	1	4	5	4	5	5	3	5	4	4	4	4	3	4	4	4	4	1	1	4	4	5	5	5	4	3.7	3.7	3.7
2	2	2	2	2	1	1	5	4	5	5	4	5	4	5	5	5	5	1	2	2	2	2	2	4	4	5	5	3	5	3	5	5	5	5	1	1	4	4	4	5	5	5	3.35	3.35	3.35
3	2	2	1	2	5	2	5	3	5	5	2	5	2	5	2	2	4	1	3	4	3	4	4	4	4	4	4	1	3	4	3	5	3	5	5	3	4	4	5	5	5	4	3.55	3.55	3.55
2	2	1	2	2	2	1	5	4	2	2	2	3	2	4	4	5	5	5	1	5	1	5	5	5	5	5	5	2	4	5	4	5	4	5	1	4	3	3	5	5	4	5	4.05	4.05	4.05
2	2	1	2	2	3	1	4	5	4	4	5	5	3	2	2	2	5	2	2	2	2	2	2	5	5	3	3	2	4	3	5	1	3	5	1	2	4	4	5	5	5	5	2.95	2.95	2.95
3	2	2	2	2	4	1	6	6	6	6	5	6	6	6	6	6	5	5	4	5	4	5	5	4	4	4	4	4	4	4	4	5	5	5	5	5	4	4	4	5	5	5	4.5	4.5	4.5
3	2	2	2	2	5	1	4	3	3	3	4	4	4	4	4	5	4	5	4	4	4	4	4	4	4	4	4	4	4	4	4	4	5	5	4	4	3	3	3	4	4	4	4.15	4.15	4.15
3	2	2	1	2	5	1	4	4	4	4	4	4	4	5	4	4	4	4	4	4	4	4	4	4	4	4	4	4	4	4	4	5	5	5	4	5	4	4	4	4	4	3	4.2	4.2	4.2
2	2	2	3	2	2	1	4	4	4	4	4	4	4	4	4	4	4	4	4	3	4	3	3	4	4	4	4	4	3	3	3	5	5	4	4	4	4	3	5	5	5	4	3.8	3.8	3.8
2	2	2	2	2	3	1	5	5	5	4	5	4	5	5	2	5	4	4	4	4	4	4	4	5	4	5	5	4	4	4	4	5	5	5	5	5	4	4	5	5	5	5	4.4	4.4	4.4
3	2	2	2	2	2	1	5	4	4	4	5	5	4	5	5	5	4	3	4	4	4	4	4	4	4	3	3	3	4	4	4	4	5	5	4	4	5	4	5	5	5	5	3.9	3.9	3.9
2	2	2	1	2	4	1	5	4	5	5	5	4	4	5	6	5	3	3	3	3	3	3	3	3	3	3	3	3	3	3	3	3	4	4	3	3	4	4	4	4	4	5	3.1	3.1	3.1
2	2	2	2	2	1	1	3	3	5	5	5	5	5	5	6	5	4	4	4	4	4	4	4	4	4	4	4	4	4	4	4	4	4	4	4	4	4	3	5	5	4	4	4	4	4
3	2	1	2	2	4	2	6	5	5	5	5	4	5	6	6	6	4	4	4	4	4	4	4	4	4	4	4	4	4	4	3	5	5	5	4	5	3	3	3	3	3	5	4.15	4.15	4.15
3	2	2	2	2	4	1	5	5	5	5	5	5	5	5	5	5	4	4	4	4	4	4	4	4	4	4	4	4	4	4	4	5	5	5	5	4	4	3	4	4	4	3	4.2	4.2	4.2
1	2	2	2	2	1	1	4	5	5	2	2	3	2	5	2	2	4	4	5	4	5	4	4	4	4	4	4	5	4	5	4	5	5	5	4	4	5	2	3	1	4	4	4.35	4.35	4.35
1	2	1	2	2	1	1	6	5	5	6	6	6	6	6	6	6	4	4	4	4	4	4	4	4	4	4	4	4	3	4	4	4	4	4	4	4	5	5	5	5	5	3	3.95	3.95	3.95
2	2	2	2	2	2	1	5	5	6	5	5	6	5	5	6	6	4	3	3	3	3	3	3	4	4	4	4	3	3	4	3	5	5	4	5	4	2	5	5	5	3	5	3.7	3.7	3.7
2	2	2	1	2	3	1	6	6	6	6	6	6	6	6	6	6	2	2	3	3	3	3	3	3	3	3	3	3	3	3	3	3	3	3	3	3	5	4	4	4	5	5	2.9	2.9	2.9
2	2	1	2	2	2	1	5	5	5	5	3	3	5	5	6	5	3	4	4	3	4	3	3	4	3	3	3	3	3	4	3	4	4	4	4	3	5	4	4	4	5	4	3.45	3.45	3.45
2	2	2	2	2	3	1	5	5	5	5	5	5	5	5	5	5	4	4	4	5	4	5	5	4	4	4	4	4	5	2	4	5	4	5	3	4	4	2	2	2	4	4	4.15	4.15	4.15
2	2	1	2	2	2	2	4	4	4	4	4	3	5	4	4	4	4	4	4	3	4	3	3	4	3	3	3	3	3	4	3	5	5	5	4	5	4	4	4	4	4	2	3.75	3.75	3.75
2	2	2	2	2	1	1	5	5	5	5	5	6	6	6	6	6	5	4	5	4	5	4	4	5	4	3	3	4	4	5	4	5	5	5	5	4	2	1	1	1	1	4	4.35	4.35	4.35
2	2	1	3	2	1	2	5	5	5	5	4	5	6	6	5	5	5	5	4	5	4	5	5	5	5	5	5	4	5	4	5	5	5	5	4	5	5	2	3	1	4	1	4.75	4.75	4.75
2	2	1	2	2	2	1	5	5	4	5	5	4	5	4	4	5	5	4	5	5	5	5	5	4	4	4	4	4	4	5	5	5	5	5	5	5	5	5	5	5	5	3	4.65	4.65	4.65
3	2	2	1	2	3	1	5	5	5	4	4	4	4	2	5	5	5	4	4	4	4	4	4	4	4	4	4	4	3	5	4	5	4	5	4	5	2	5	5	5	3	5	4.2	4.2	4.2
1	1	1	2	2	1	1	4	5	2	2	2	1	1	5	2	5	5	5	4	4	4	4	4	4	4	5	5	4	4	4	4	5	5	5	5	4	5	4	4	4	5	5	4.4	4.4	4.4
2	1	2	2	2	2	1	5	5	5	5	5	4	5	2	5	6	4	4	4	4	4	4	4	4	4	4	4	4	4	4	4	5	5	4	4	4	5	5	5	5	3	4	4.1	4.1	4.1
2	1	2	1	2	1	1	5	5	5	2	5	5	5	6	5	5	4	2	2	3	2	3	3	1	3	3	3	2	2	4	4	4	5	3	3	4	5	5	5	3	3	5	3	3	3
3	2	2	2	2	4	2	5	5	5	6	6	4	4	5	5	5	5	5	5	4	5	4	4	5	5	5	5	5	5	5	5	5	5	5	5	5	4	4	4	5	5	5	4.85	4.85	4.85
3	2	2	2	2	4	1	5	5	2	5	5	5	5	4	5	5	4	4	5	4	5	4	4	3	3	4	4	4	3	4	4	4	5	4	4	5	4	4	4	5	5	4	4.05	4.05	4.05
4	2	1	1	2	1	2	5	2	5	4	5	5	5	4	2	5	5	5	5	5	5	5	5	5	5	4	4	4	4	4	4	5	5	5	5	5	4	4	4	4	5	4	4.7	4.7	4.7
2	1	2	3	2	4	2	6	6	2	4	5	5	5	5	5	5	5	5	5	5	5	5	5	3	4	4	4	4	4	4	5	5	5	4	5	4	4	4	3	3	1	4	4.5	4.5	4.5
4	2	2	1	2	5	1	5	5	6	5	5	5	5	5	5	4	5	4	5	4	5	4	4	5	4	4	4	5	5	5	4	5	4	5	4	5	5	5	3	3	4	3	4.5	4.5	4.5
3	1	2	1	2	4	1	3	4	5	5	2	1	3	5	2	5	4	4	5	3	5	3	3	4	4	4	4	4	4	4	4	5	5	4	4	5	5	5	4	4	4	3	4.1	4.1	4.1
3	1	2	1	2	5	2	6	6	4	5	6	6	6	5	2	2	3	4	4	3	4	3	3	3	3	4	4	3	4	3	2	4	5	4	4	3	5	5	5	5	3	4	3.5	3.5	3.5
3	2	2	2	2	5	1	4	3	4	5	4	4	3	6	5	5	5	5	5	4	5	4	4	2	2	2	2	4	4	4	4	3	4	4	4	3	5	5	5	3	3	5	3.7	3.7	3.7
3	2	2	1	2	5	1	2	5	5	6	4	2	4	5	4	4	4	4	4	4	4	4	4	4	4	3	3	4	4	3	4	4	4	4	4	4	4	4	4	5	5	5	3.85	3.85	3.85
3	2	2	1	2	4	1	5	5	5	5	5	4	5	2	5	5	4	4	4	4	4	4	4	4	4	4	4	4	4	4	4	5	4	4	4	4	4	4	4	5	5	4	4.05	4.05	4.05
2	2	2	3	2	2	1	5	5	5	2	4	5	3	6	5	5	4	4	4	4	4	4	4	4	3	3	3	4	4	4	4	5	5	4	4	5	5	5	5	5	5	4	4	4	4
3	2	2	1	2	4	2	5	5	5	6	6	5	6	6	2	5	4	4	4	3	4	3	3	4	4	2	2	1	1	1	1	5	5	5	4	3	5	5	4	5	5	5	3.15	3.15	3.15
4	1	2	2	2	4	1	3	3	6	6	2	4	2	6	4	4	4	4	4	5	4	5	5	4	4	4	4	4	3	5	4	5	5	5	4	4	4	4	5	5	5	4	4.3	4.3	4.3
3	2	2	2	2	4	1	3	3	5	6	3	3	3	5	3	3	5	5	5	5	5	5	5	4	4	4	4	4	4	5	4	5	5	5	5	4	5	5	3	1	4	5	4.6	4.6	4.6
4	2	2	1	2	5	1	6	5	2	5	6	5	5	5	5	5	4	3	4	3	4	3	3	4	4	4	4	3	4	4	3	4	4	4	5	4	5	5	5	5	5	3	3.75	3.75	3.75
1	2	1	2	2	2	1	5	5	6	5	2	3	4	4	4	4	4	4	4	3	4	3	3	4	4	4	4	4	3	3	3	5	5	4	4	4	4	4	5	5	3	5	3.8	3.8	3.8
1	2	1	2	2	1	1	6	3	6	4	4	1	4	6	5	3	4	4	4	4	4	4	4	5	4	5	5	4	4	4	4	5	5	5	5	5	4	4	4	4	5	5	4.4	4.4	4.4
2	1	2	2	2	2	2	5	5	6	6	5	5	5	5	5	5	5	5	5	5	5	5	5	1	1	2	2	1	2	5	2	3	1	4	3	5	5	5	4	4	5	4	3.35	3.35	3.35
2	2	1	2	2	2	2	4	4	5	5	4	3	5	5	4	4	5	5	5	5	5	5	5	2	2	2	2	1	5	5	5	5	5	5	3	5	5	5	2	2	4	4	4.1	4.1	4.1
2	2	2	2	2	1	1	5	5	5	5	5	6	6	5	6	6	4	3	1	4	1	4	4	2	1	3	3	1	5	2	5	5	5	3	3	5	5	5	4	4	4	2	3.2	3.2	3.2
2	2	1	3	2	1	2	5	5	4	5	4	5	6	5	5	5	4	1	2	2	2	2	2	2	2	2	2	2	4	5	4	4	4	5	5	5	4	5	1	1	1	4	3.05	3.05	3.05
2	2	1	2	2	2	1	5	5	6	5	5	4	5	6	4	5	1	4	1	4	1	4	4	4	4	3	3	2	4	5	4	4	4	5	5	5	3	4	4	4	5	1	3.55	3.55	3.55
3	2	2	1	2	3	1	5	5	5	6	4	4	4	5	5	5	5	3	3	1	3	1	1	3	3	2	2	2	2	4	2	2	2	4	3	1	4	4	3	3	1	4	2.45	2.45	2.45
1	1	1	2	2	1	1	4	5	5	5	2	1	1	5	2	5	1	3	4	1	4	1	1	5	5	5	5	4	4	4	4	4	4	4	1	2	5	5	3	3	4	3	3.3	3.3	3.3
2	1	2	1	2	1	1	5	5	5	5	5	5	5	5	5	5	4	4	3	4	3	4	4	3	3	4	4	3	1	2	1	1	1	1	4	1	5	5	4	4	4	3	2.75	2.75	2.75
3	2	2	2	2	4	2	5	5	5	5	6	4	4	5	5	5	4	1	1	3	1	3	3	4	4	3	3	5	4	4	4	4	4	5	3	3	5	5	5	5	5	4	3.3	3.3	3.3
3	2	2	2	2	4	1	5	5	6	5	5	5	5	5	5	5	5	1	1	2	1	2	2	4	4	3	3	3	3	1	3	3	3	1	3	4	4	4	5	3	5	5	2.6	2.6	2.6
4	2	1	1	2	1	2	5	2	5	5	5	5	5	4	2	5	5	5	3	5	3	5	5	3	4	4	4	4	3	4	3	3	3	4	4	3	5	5	5	4	5	5	3.85	3.85	3.85
2	1	2	3	2	4	2	6	6	5	4	5	5	5	5	5	5	5	1	4	5	4	5	5	3	5	4	4	4	4	3	4	4	4	4	1	1	3	3	1	3	5	5	3.7	3.7	3.7
4	2	2	1	2	5	1	5	5	5	5	5	5	5	2	5	4	5	1	2	2	2	2	2	4	4	5	5	3	5	3	5	5	5	5	1	1	4	4	5	5	5	1	3.35	3.35	3.35
3	1	2	1	2	4	1	3	4	5	2	2	1	3	5	2	5	4	1	3	4	3	4	4	4	4	4	4	1	3	4	3	5	3	5	5	3	5	4	4	5	5	5	3.55	3.55	3.55
3	1	2	1	2	5	2	6	6	5	5	6	6	6	4	2	2	5	5	1	5	1	5	5	5	5	5	5	2	4	5	4	5	4	5	1	4	5	5	5	5	5	4	4.05	4.05	4.05
3	2	2	2	2	5	1	4	3	4	4	4	4	3	5	5	5	5	2	2	2	2	2	2	5	5	3	3	2	4	3	5	1	3	5	1	2	5	5	5	5	4	5	2.95	2.95	2.95
2	1	1	2	1	2	2	5	5	5	5	5	5	5	5	5	2	5	5	4	5	4	5	5	4	4	4	4	4	4	4	4	5	5	5	5	5	5	5	5	5	5	5	4.5	4.5	4.5
1	1	1	2	1	1	2	5	5	2	5	5	5	5	5	5	2	4	5	4	4	4	4	4	4	4	4	4	4	4	4	4	4	5	5	4	4	5	5	4	5	5	5	4.15	4.15	4.15
2	2	2	2	1	2	2	5	5	5	5	5	5	5	4	5	3	4	4	4	4	4	4	4	4	4	4	4	4	4	4	4	5	5	5	4	5	5	4	3	4	4	4	4.2	4.2	4.2
2	2	3	2	1	3	2	3	3	4	4	5	4	4	4	4	4	4	4	4	3	4	3	3	4	4	4	4	4	3	3	3	5	5	4	4	4	5	5	4	4	4	3	3.8	3.8	3.8
2	1	2	3	1	4	1	5	5	5	5	5	5	5	5	5	4	4	4	4	4	4	4	4	5	4	5	5	4	4	4	4	5	5	5	5	5	5	5	5	5	5	4	4.4	4.4	4.4
1	1	1	2	1	1	1	5	4	5	4	1	2	2	2	5	4	4	3	4	4	4	4	4	4	4	3	3	3	4	4	4	4	5	5	4	4	4	5	5	5	5	5	3.9	3.9	3.9
2	2	2	2	1	3	1	5	4	5	4	5	5	5	5	6	5	3	3	3	3	3	3	3	3	3	3	3	3	3	3	3	3	4	4	3	3	5	5	5	5	5	5	3.1	3.1	3.1
2	2	2	2	1	3	1	5	4	4	2	5	2	5	5	5	4	4	4	4	4	4	4	4	4	4	4	4	4	4	4	4	4	4	4	4	4	4	5	4	4	4	5	4	4	4
4	2	2	2	1	5	1	6	6	5	5	6	6	5	5	4	6	4	4	4	4	4	4	4	4	4	4	4	4	4	4	3	5	5	5	4	5	5	5	5	5	4	4	4.15	4.15	4.15
3	2	2	2	1	5	1	6	5	5	5	4	5	2	4	4	4	4	4	4	4	4	4	4	4	4	4	4	4	4	4	4	5	5	4.5	5	4	5	5	3	3	3	5	4.18	4.18	4.18
2	1	1	2	1	3	1	5	5	5	5	5	5	5	5	5	2	4	4	5	4	5	4	4	4	4	4	4	5	4	5	4	5	5	5	4	4	5	4	4	4	4	3	4.35	4.35	4.35
2	1	2	2	1	4	1	4	5	5	5	1	4	3	4	4	4	4	4	4	4	4	4	4	4	4	4	4	4	3	4	3.5	4	4	4	4	4	5	5	5	4	5	4	3.93	3.93	3.93
4	1	2	2	1	5	2	5	4	5	5	4	5	5	5	5	5	4	3	3	3	3	3	3	4	4	4	4	3	3	4	3	5	5	4	5	4	4	5	5	5	5	5	3.7	3.7	3.7
3	2	2	2	1	4	1	4	4	4	2	2	2	3	3	4	4	2	2	3	3	3	3	3	3	3	3	3	3	3	3	3	3	3	3	3	3	3	4	5	5	5	5	2.9	2.9	2.9
4	1	2	4	1	5	1	5	5	5	5	5	5	5	5	5	5	3	4	4	3	4	3	3	4	3	3	3	3	3	4	3	4	4	4	4	3	4	4	5	5	5	5	3.45	3.45	3.45
1	2	1	2	1	1	1	5	5	2	6	3	2	5	5	6	3	4	4	4	5	4	5	5	4	4	4	4	4	5	2	4	5	4	5	3	4	5	5	5	5	5	5	4.15	4.15	4.15
4	1	2	1	1	5	1	4	3	5	3	4	2	4	4	4	6	4	4	4	3	4	3	3	4	3	3	3	3	3	4	3	5	5	5	4	5	5	5	5	4	5	5	3.75	3.75	3.75
4	2	2	1	1	5	2	6	6	2	6	6	3	5	6	6	6	5	4	5	4	5	4	4	5	4	3	3	4	4	5	4	5	5	5	5	4	4	4	5	5	5	5	4.35	4.35	4.35
3	2	2	2	1	4	2	4	4	2	3	5	4	2	3	4	4	5	5	4	5	4	5	5	5	5	5	5	4	5	4	5	5	5	5	4	5	4	4	5	5	4	5	4.75	4.75	4.75
3	1	2	1	1	4	2	5	5	3	5	5	4	5	5	4	4	5	4	5	5	5	5	5	4	4	4	4	4	4	5	5	5	5	5	5	5	5	5	4	5	3	5	4.65	4.65	4.65
3	1	2	3	1	4	2	6	6	4	5	4	4	2	6	6	6	5	4	4	4	4	4	4	4	4	4	4	4	3	5	4	5	4	5	4	5	5	5	5	5	5	4	4.2	4.2	4.2
4	2	2	1	1	5	2	6	6	4	4	5	5	2	6	6	6	5	5	5	5	5	5	5	1	1	2	2	1	2	5	2	3	1	4	3	5	4	4	4	5	4	5	3.35	3.35	3.35
4	1	2	1	1	5	2	5	5	4	5	2	4	3	5	2	2	5	5	5	5	5	5	5	2	2	2	2	1	5	5	5	5	5	5	3	5	4	4	5	5	5	4	4.1	4.1	4.1
2	2	2	3	1	3	2	5	6	5	2	5	6	4	4	6	3	4	3	1	4	1	4	4	2	1	3	3	1	5	2	5	5	5	3	3	5	4	5	5	5	4	5	3.2	3.2	3.2
2	2	2	3	1	3	1	6	5	4	5	2	4	4	3	4	4	4	1	2	2	2	2	2	2	2	2	2	2	4	5	4	4	4	5	5	5	5	4	5	4	5	5	3.05	3.05	3.05
2	1	2	3	1	3	1	6	5	6	2	2	2	4	5	5	5	1	4	1	4	1	4	4	4	4	3	3	2	4	5	4	4	4	5	5	5	4	4	5	5	4	5	3.55	3.55	3.55
1	2	1	2	1	1	1	5	5	4	2	3	4	5	5	5	5	5	3	3	1	3	1	1	3	3	2	2	2	2	4	2	2	2	4	3	1	3	2	4	5	4	5	2.45	2.45	2.45
4	1	1	1	1	5	2	6	6	2	3	4	5	4	5	6	5	1	3	4	1	4	1	1	5	5	5	5	4	4	4	4	4	4	4	1	2	4	4	3	4	4	4	3.3	3.3	3.3
4	1	2	2	1	5	2	6	6	4	4	4	4	6	6	6	6	4	4	3	4	3	4	4	3	3	4	4	3	1	2	1	1	1	1	4	1	3	4	4	4	4	3	2.75	2.75	2.75
4	1	2	1	1	5	2	5	5	5	4	4	5	4	6	6	5	4	1	1	3	1	3	3	4	4	3	3	5	4	4	4	4	4	5	3	3	4	4	5	4	4	4	3.3	3.3	3.3
4	1	2	1	1	5	2	2	4	4	4	5	3	2	5	4	2	5	1	1	2	1	2	2	4	4	3	3	3	3	1	3	3	3	1	3	4	4	4	5	5	4	5	2.6	2.6	2.6
4	1	2	1	1	4	2	5	5	5	5	4	6	4	4	3	3	5	5	3	5	3	5	5	3	4	4	4	4	3	4	3	3	3	4	4	3	1	1	5	5	5	5	3.85	3.85	3.85
4	1	2	2	1	5	2	5	4	3	4	6	6	5	2	3	5	5	1	4	5	4	5	5	3	5	4	4	4	4	3	4	4	4	4	1	1	5	4	5	5	5	5	3.7	3.7	3.7
4	1	2	2	1	5	2	2	2	6	6	4	4	4	1	2	6	5	1	2	2	2	2	2	4	4	5	5	3	5	3	5	5	5	5	1	1	5	4	5	5	5	5	3.35	3.35	3.35
2	2	2	3	1	3	1	5	5	6	4	2	4	5	5	5	5	4	1	3	4	3	4	4	4	4	4	4	1	3	4	3	5	3	5	5	3	4	3	4	4	4	5	3.55	3.55	3.55
2	2	2	1	1	2	1	6	6	4	2	4	6	3	5	5	4	5	5	1	5	1	5	5	5	5	5	5	2	4	5	4	5	4	5	1	4	4	4	2	2	4	4	4.05	4.05	4.05
3	2	2	2	1	4	1	6	6	4	4	5	6	6	5	5	4	5	2	2	2	2	2	2	5	5	3	3	2	4	3	5	1	3	5	1	2	4	3	2	2	4	2	2.95	2.95	2.95
3	1	2	1	1	5	2	3	2	6	5	4	2	6	3	3	5	5	5	4	5	4	5	5	4	4	4	4	4	4	4	4	5	5	5	5	5	3	2	1	1	3	2	4.5	4.5	4.5
3	1	2	2	1	5	2	5	5	6	4	5	3	4	6	6	5	4	5	4	4	4	4	4	4	4	4	4	4	4	4	4	4	5	5	4	4	1	1	1	1	1	1	4.15	4.15	4.15
4	1	2	2	1	4	2	4	4	2	5	3	4	4	2	3	4	4	4	4	4	4	4	4	4	4	4	4	4	4	4	4	5	5	5	4	5	2	2	2	2	2	1	4.2	4.2	4.2
3	1	2	2	1	4	2	5	5	3	3	6	5	6	5	5	4	4	4	4	3	4	3	3	4	4	4	4	4	3	3	3	5	5	4	4	4	1	2	2	2	1	2	3.8	3.8	3.8
4	1	2	1	1	5	2	6	6	4	6	6	5	6	6	6	6	4	4	4	4	4	4	4	5	4	5	5	4	4	4	4	5	5	5	5	5	2	2	4	1	2	2	4.4	4.4	4.4
3	1	2	1	1	4	2	5	5	5	6	4	4	2	4	4	4	4	3	4	4	4	4	4	4	4	3	3	3	4	4	4	4	5	5	4	4	1	1	1	1	1	4	3.9	3.9	3.9
3	1	2	2	1	4	2	5	5	5	4	4	5	3	5	6	5	3	3	3	3	3	3	3	3	3	3	3	3	3	3	3	3	4	4	3	3	1	1	2	2	1	1	3.1	3.1	3.1
3	1	2	1	1	4	2	6	5	5	4	6	2	4	5	5	5	4	4	4	4	4	4	4	4	4	4	4	4	4	4	4	4	4	4	4	4	3	2	4	4	3	2	4	4	4
4	1	2	2	1	5	2	4	5	6	6	6	5	5	4	5	5	4	4	4	4	4	4	4	4	4	4	4	4	4	4	3	5	5	5	4	5	1	1	4	3	1	4	4.15	4.15	4.15
3	2	2	2	1	4	2	4	5	5	6	2	2	5	4	4	4	4	4	4	4	4	4	4	4	4	4	4	4	4	4	4	5	5	5	5	4	2	2	3	2	2	4	4.2	4.2	4.2
4	2	4	1	1	4	2	5	4	5	2	3	2	5	5	5	5	4	4	5	4	5	4	4	4	4	4	4	5	4	5	4	5	5	5	4	4	2	2	1	1	2	3	4.35	4.35	4.35
2	1	2	2	1	4	2	5	5	5	3	4	3	6	5	6	6	4	4	4	4	4	4	4	4	4	4	4	4	3	4	4	4	4	4	4	4	1	2	2	2	1	1	3.95	3.95	3.95
4	1	2	2	1	4	2	5	2	5	4	5	4	5	5	5	5	4	3	3	3	3	3	3	4	4	4	4	3	3	4	3	5	5	4	5	4	3	3	1	2	3	2	3.7	3.7	3.7
3	1	2	3	1	4	2	5	5	5	5	5	4	5	5	5	5	2	2	3	3	3	3	3	3	3	3	3	3	3	3	3	3	3	3	3	3	4	4	2	2	4	1	2.9	2.9	2.9
4	2	2	2	1	5	2	5	2	5	5	5	4	5	5	5	5	3	4	4	3	4	3	3	4	3	3	3	3	3	4	3	4	4	4	4	3	2	2	1	1	2	2	3.45	3.45	3.45
3	2	3	3	1	4	2	5	2	4	5	6	5	4	4	5	2	4	4	4	5	4	5	5	4	4	4	4	4	5	2	4	5	4	5	3	4	2	2	1	1	2	1	4.15	4.15	4.15
3	2	2	3	1	5	2	4	3	4	6	5	4	4	4	2	5	4	4	4	3	4	3	3	4	3	3	3	3	3	4	3	5	5	5	4	5	4	4	3	2	2	1	3.75	3.75	3.75
4	1	2	2	1	5	2	1	4	1	5	1	6	1	2	3	4	5	4	5	4	5	4	4	5	4	3	3	4	4	5	4	5	5	5	5	4	4	4	1	1	2	3	4.35	4.35	4.35
3	2	2	2	1	4	2	5	4	5	5	5	4	5	5	5	5	5	5	4	5	4	5	5	5	5	5	5	4	5	4	5	5	5	5	4	5	5	5	2	2	1	1	4.75	4.75	4.75
2	2	2	2	1	2	1	5	4	5	5	5	2	5	5	5	5	5	4	5	5	5	5	5	4	4	4	4	4	4	5	5	5	5	5	5	5	5	5	2	2	4	2	4.65	4.65	4.65
3	2	2	2	1	5	1	6	5	5	5	6	4	5	5	5	5	5	4	4	4	4	4	4	4	4	4	4	4	3	5	4	5	4	5	4	5	5	5	1	2	2	2	4.2	4.2	4.2
3	2	2	2	1	4	1	1	4	2	2	2	5	2	2	2	2	5	5	4	4	4	4	4	4	4	5	5	4	4	4	4	5	5	5	5	4	5	5	3	3	2	1	4.4	4.4	4.4
2	2	2	2	1	3	1	1	6	1	1	1	4	1	1	1	3	4	4	4	4	4	4	4	4	4	4	4	4	4	4	4	5	5	4	4	4	4	4	4	4	2	3	4.1	4.1	4.1
1	2	2	2	1	3	1	6	4	6	6	6	5	6	6	6	6	4	2	2	3	2	3	3	1	3	3	3	2	2	4	4	4	5	3	3	4	4	4	2	2	1	4	3	3	3
2	2	2	2	1	2	1	5	2	5	5	5	3	6	5	5	5	5	5	5	4	5	4	4	5	5	5	5	5	5	5	5	5	5	5	5	5	5	5	2	2	2	2	4.85	4.85	4.85
4	1	2	3	1	5	2	2	4	1	3	3	6	2	3	2	3	4	4	5	4	5	4	4	3	3	4	4	4	3	4	4	4	5	4	4	5	5	5	2	2	2	2	4.05	4.05	4.05
4	1	2	2	1	5	2	5	5	5	6	5	6	5	6	5	5	5	5	5	5	5	5	5	5	5	4	4	4	4	4	4	5	5	5	5	5	4	4	2	2	1	2	4.7	4.7	4.7
4	1	2	1	1	5	2	6	4	5	6	6	4	6	6	6	6	5	5	5	5	5	5	5	3	4	4	4	4	4	4	5	5	5	4	5	4	5	5	1	1	1	2	4.5	4.5	4.5
3	2	2	1	1	4	2	6	5	6	6	5	4	5	6	5	5	5	4	5	4	5	4	4	5	4	4	4	5	5	5	4	5	4	5	4	5	5	5	4	2	4	1	4.5	4.5	4.5
4	2	2	2	1	5	2	5	3	5	5	4	6	4	5	5	5	4	4	5	3	5	3	3	4	4	4	4	4	4	4	4	5	5	4	4	5	4	4	2	2	2	4	4.1	4.1	4.1
3	2	2	2	1	4	2	5	6	5	5	5	6	5	5	5	5	3	4	4	3	4	3	3	3	3	4	4	3	4	3	2	4	5	4	4	3	4	4	3	1	4	2	3.5	3.5	3.5
3	2	1	2	1	5	1	5	6	5	5	5	2	5	5	5	5	5	5	5	4	5	4	4	2	2	2	2	4	4	4	4	3	4	4	4	3	5	5	5	5	5	3	3.7	3.7	3.7
3	2	1	2	1	4	2	5	4	5	5	5	3	5	5	5	5	4	4	4	4	4	4	4	4	4	3	3	4	4	3	4	4	4	4	4	4	5	5	5	5	3	5	3.85	3.85	3.85
3	1	2	2	1	4	2	6	4	5	6	5	4	4	5	6	6	4	4	4	4	4	4	4	4	4	4	4	4	4	4	4	5	4	4	4	4	5	5	4	4	5	5	4.05	4.05	4.05
2	2	2	2	1	4	2	2	6	2	3	2	5	2	2	2	3	4	4	4	4	4	4	4	4	3	3	3	4	4	4	4	5	5	4	4	5	4	5	4	4	5	4	4	4	4
3	2	2	2	1	4	2	6	6	5	5	5	5	6	5	5	5	4	4	4	3	4	3	3	4	4	2	2	1	1	1	1	5	5	5	4	3	3	4	2	2	4	4	3.15	3.15	3.15
4	1	2	1	1	4	2	5	2	5	5	5	5	5	5	5	2	4	4	4	5	4	5	5	4	4	4	4	4	3	5	4	5	5	5	4	4	4	4	4	4	4	2	4.3	4.3	4.3
4	1	2	2	1	4	2	4	3	4	4	4	6	4	4	4	4	5	5	5	5	5	5	5	4	4	4	4	4	4	5	4	5	5	5	5	4	5	5	1	1	1	4	4.6	4.6	4.6
4	2	2	2	1	4	2	5	4	5	4	4	5	5	4	6	4	4	3	4	3	4	3	3	4	4	4	4	3	4	4	3	4	4	4	5	4	5	5	4	4	5	1	3.75	3.75	3.75
3	2	2	4	1	4	1	5	5	4	4	5	5	4	5	4	5	4	4	4	3	4	3	3	4	4	4	4	4	3	3	3	5	5	4	4	4	5	5	3	3	1	4	3.8	3.8	3.8
4	2	2	3	1	5	2	5	5	5	2	2	2	5	5	5	5	4	4	4	4	4	4	4	5	4	5	5	4	4	4	4	5	5	5	5	5	4	4	3	3	4	3	4.4	4.4	4.4
1	2	1	2	1	1	1	5	5	5	5	5	5	5	5	5	5	5	5	5	5	5	5	5	1	1	2	2	1	2	5	2	3	1	4	3	5	5	5	4	4	4	3	3.35	3.35	3.35
2	1	2	3	1	4	2	1	6	1	1	2	2	2	2	2	2	5	5	5	5	5	5	5	2	2	2	2	1	5	5	5	5	5	5	3	5	3	3	5	5	5	4	4.1	4.1	4.1
4	2	2	2	1	5	2	5	5	4	5	5	5	5	5	3	3	4	3	1	4	1	4	4	2	1	3	3	1	5	2	5	5	5	3	3	5	4	4	5	3	5	5	3.2	3.2	3.2
2	2	2	3	1	4	2	5	5	5	5	5	5	5	5	1	1	4	1	2	2	2	2	2	2	2	2	2	2	4	5	4	4	4	5	5	5	5	4	5	4	5	5	3.05	3.05	3.05
4	1	2	3	1	5	2	5	5	5	6	5	5	5	5	6	6	1	4	1	4	1	4	4	4	4	3	3	2	4	5	4	4	4	5	5	5	5	5	1	3	5	5	5.3	3.55	4
3	1	2	2	1	4	2	5	5	5	5	5	5	5	5	5	5	5	3	3	1	3	1	1	3	3	2	2	2	2	4	2	2	2	4	3	1	5	5	5	5	5	1	5	2.45	4.33
2	2	2	3	1	3	1	5	1	1	1	1	1	1	1	1	1	1	3	4	1	4	1	1	5	5	5	5	4	4	4	4	4	4	4	1	2	5	5	4	5	5	5	1.4	3.3	4.83
3	2	2	2	1	4	2	5	6	5	6	5	5	5	6	5	6	4	4	3	4	3	4	4	3	3	4	4	3	1	2	1	1	1	1	4	1	5	5	5	5	5	4	5.4	2.75	4.83
3	1	2	2	1	5	2	6	2	3	1	2	1	2	2	4	4	4	1	1	3	1	3	3	4	4	3	3	5	4	4	4	4	4	5	3	3	5	4	5	5	4	5	2.7	3.3	4.67
1	1	2	2	1	4	2	6	4	4	3	3	5	5	4	5	4	5	1	1	2	1	2	2	4	4	3	3	3	3	1	3	3	3	1	3	4	5	5	5	5	5	5	4.3	2.6	5
3	1	2	2	1	4	2	2	4	3	2	4	3	4	4	2	2	5	5	3	5	3	5	5	3	4	4	4	4	3	4	3	3	3	4	4	3	5	5	4	5	5	5	3	3.85	4.83
4	1	2	3	1	5	2	5	5	5	5	5	5	5	5	5	5	5	1	4	5	4	5	5	3	5	4	4	4	4	3	4	4	4	4	1	1	4	5	3	4	4	4	5	3.7	4
4	1	2	1	3	5	1	6	5	5	5	6	6	6	6	6	2	5	1	2	2	2	2	2	4	4	5	5	3	5	3	5	5	5	5	1	1	5	5	4	4	4	3	5.3	3.35	4.17
1	2	1	2	3	1	1	4	4	4	4	4	4	4	4	4	4	4	1	3	4	3	4	4	4	4	4	4	1	3	4	3	5	3	5	5	3	4	5	5	5	5	4	4	3.55	4.67
3	1	2	1	3	5	1	6	6	6	6	6	6	6	6	6	6	5	5	1	5	1	5	5	5	5	5	5	2	4	5	4	5	4	5	1	4	5	5	5	5	5	5	6	4.05	5
3	2	1	2	3	4	2	6	6	6	6	6	6	6	6	6	6	5	2	2	2	2	2	2	5	5	3	3	2	4	3	5	1	3	5	1	2	5	5	5	5	5	5	6	2.95	5
3	2	2	2	3	5	2	5	5	6	5	5	5	5	5	6	5	5	5	4	5	4	5	5	4	4	4	4	4	4	4	4	5	5	5	5	5	5	4	4	4	4	5	5.2	4.5	4.33
3	2	1	2	3	3	1	5	5	5	5	5	5	5	5	5	4	4	5	4	4	4	4	4	4	4	4	4	4	4	4	4	4	5	5	4	4	5	5	5	5	4	4	4.9	4.15	4.67
2	2	2	1	3	4	1	5	5	5	5	5	5	5	5	5	4	4	4	4	4	4	4	4	4	4	4	4	4	4	4	4	5	5	5	4	5	4	5	3	3	3	5	4.9	4.2	3.83
2	2	2	2	3	3	1	6	6	6	6	6	6	6	6	6	6	4	4	4	3	4	3	3	4	4	4	4	4	3	3	3	5	5	4	4	4	3	4	4	4	4	3	6	3.8	3.67
3	2	2	2	3	5	2	6	6	6	6	6	6	6	6	6	6	4	4	4	4	4	4	4	5	4	5	5	4	4	4	4	5	5	5	5	5	4	4	5	4	5	4	6	4.4	4.33
1	2	1	2	3	1	1	6	5	5	5	5	5	5	5	5	5	4	3	4	4	4	4	4	4	4	3	3	3	4	4	4	4	5	5	4	4	5	5	5	5	5	5	5.1	3.9	5
3	1	2	1	3	5	2	5	5	5	5	5	5	5	5	5	5	3	3	3	3	3	3	3	3	3	3	3	3	3	3	3	3	4	4	3	3	5	5	5	5	5	5	5	3.1	5
2	2	1	2	3	1	2	5	5	5	5	5	5	5	5	5	5	4	4	4	4	4	4	4	4	4	4	4	4	4	4	4	4	4	4	4	4	4	4	5	5	5	5	5	4	4.67
2	2	2	2	3	1	2	6	6	6	5	6	6	6	6	6	6	4	4	4	4	4	4	4	4	4	4	4	4	4	4	3	5	5	5	4	5	4	4	5	5	5	5	5.9	4.15	4.67
3	2	1	1	3	4	2	5	5	4	4	5	5	5	5	5	5	4	4	4	4	4	4	4	4	4	4	4	4	4	4	4	5	5	5	5	4	5	5	5	4	5	5	4.8	4.2	4.83
1	2	1	2	3	1	1	6	6	6	6	6	6	6	6	1	6	4	4	5	4	5	4	4	4	4	4	4	5	4	5	4	5	5	5	4	4	5	5	5	5	5	5	5.5	4.35	5
1	2	2	2	3	1	1	5	5	5	5	5	5	5	5	5	5	4	4	4	4	4	4	4	4	4	4	4	4	3	4	4	4	4	4	4	4	4	4	5	5	4	5	5	3.95	4.5
3	1	2	1	3	5	1	5	5	5	5	5	5	5	5	5	5	4	3	3	3	3	3	3	4	4	4	4	3	3	4	3	5	5	4	5	4	4	4	4	5	3	5	5	3.7	4.17
2	1	1	1	3	2	2	5	4	5	5	5	5	5	5	5	5	2	2	3	3	3	3	3	3	3	3	3	3	3	3	3	3	3	3	3	3	5	5	5	5	5	4	4.9	2.9	4.83
2	2	1	2	3	2	2	5	4	5	5	5	5	5	5	5	5	3	4	4	3	4	3	3	4	3	3	3	3	3	4	3	4	4	4	4	3	4	4	4	5	4	5	4.9	3.45	4.33
4	1	2	1	3	5	2	5	5	5	5	5	5	5	5	5	5	4	4	4	5	4	5	5	4	4	4	4	4	5	2	4	5	4	5	3	4	4	4	5	5	5	4	5	4.15	4.5
4	2	2	1	3	2	2	6	6	6	6	6	6	6	6	6	6	4	4	4	3	4	3	3	4	3	3	3	3	3	4	3	5	5	5	4	5	4	5	5	5	4	5	6	3.75	4.67
2	1	2	1	3	2	2	5	5	5	6	5	5	5	5	5	6	5	4	5	4	5	4	4	5	4	3	3	4	4	5	4	5	5	5	5	4	5	4	5	4	5	5	5.2	4.35	4.67
1	1	1	1	3	1	2	5	5	5	6	5	5	5	5	5	6	5	5	4	5	4	5	5	5	5	5	5	4	5	4	5	5	5	5	4	5	4	4	5	5	4	5	5.2	4.75	4.5
3	1	2	1	3	3	2	5	5	5	6	5	5	5	5	5	5	5	4	5	5	5	5	5	4	4	4	4	4	4	5	5	5	5	5	5	5	3	2	4	5	4	5	5.1	4.65	3.83
4	1	2	1	3	3	2	5	5	5	6	5	5	5	5	5	5	5	4	4	4	4	4	4	4	4	4	4	4	3	5	4	5	4	5	4	5	4	4	3	4	4	4	5.1	4.2	3.83
1	1	1	2	3	1	1	5	5	5	6	5	5	5	5	5	5	5	5	4	4	4	4	4	4	4	5	5	4	4	4	4	5	5	5	5	4	3	4	4	4	4	3	5.1	4.4	3.67
1	1	1	2	3	1	1	6	5	5	5	5	5	5	6	6	6	4	4	4	4	4	4	4	4	4	4	4	4	4	4	4	5	5	4	4	4	4	4	5	4	4	4	5.4	4.1	4.17
3	1	2	1	3	5	2	6	6	6	6	6	6	6	6	6	6	4	2	2	3	2	3	3	1	3	3	3	2	2	4	4	4	5	3	3	4	4	4	5	5	4	5	6	3	4.5
2	2	1	1	3	2	2	6	6	5	6	5	4	5	5	4	4	5	5	5	4	5	4	4	5	5	5	5	5	5	5	5	5	5	5	5	5	4	5	5	5	5	5	5	4.85	4.83
3	2	2	2	3	4	2	4	4	4	4	3	3	5	5	5	5	4	4	5	4	5	4	4	3	3	4	4	4	3	4	4	4	5	4	4	5	4	4	5	5	4	5	4.2	4.05	4.5
2	2	2	1	3	1	1	5	5	5	6	5	5	5	5	5	5	5	5	5	5	5	5	5	5	5	4	4	4	4	4	4	5	5	5	5	5	3	3	4	4	3	5	5.1	4.7	3.67
1	2	1	2	3	2	1	4	5	2	2	2	5	5	4	2	5	5	5	5	5	5	5	5	3	4	4	4	4	4	4	5	5	5	4	5	4	4	4	4	4	4	4	3.6	4.5	4
2	2	2	2	3	3	1	5	5	5	5	5	5	5	5	5	5	5	4	5	4	5	4	4	5	4	4	4	5	5	5	4	5	4	5	4	5	3	5	5	5	4	4	5	4.5	4.33
1	2	1	2	3	1	1	4	5	4	3	4	6	6	4	5	4	4	4	5	3	5	3	3	4	4	4	4	4	4	4	4	5	5	4	4	5	4	5	5	5	5	5	4.5	4.1	4.83
4	2	2	1	3	5	1	5	5	5	5	5	6	6	5	5	5	3	4	4	3	4	3	3	3	3	4	4	3	4	3	2	4	5	4	4	3	1	2	2	2	1	5	5.2	3.5	2.17
1	2	1	1	3	1	2	5	6	5	5	5	5	5	5	5	5	5	5	5	4	5	4	4	2	2	2	2	4	4	4	4	3	4	4	4	3	2	2	3	3	2	2	5.1	3.7	2.33
4	2	2	1	3	4	1	6	6	6	6	6	4	4	6	6	6	4	4	4	4	4	4	4	4	4	3	3	4	4	3	4	4	4	4	4	4	2	2	4	4	2	3	5.6	3.85	2.83
1	2	2	1	3	1	2	6	5	6	6	6	5	5	6	6	6	4	4	4	4	4	4	4	4	4	4	4	4	4	4	4	5	4	4	4	4	4	5	5	5	5	4	5.7	4.05	4.67
4	2	2	2	3	5	2	5	5	5	5	5	5	5	6	2	2	4	4	4	4	4	4	4	4	3	3	4	4	4	4	4	5	5	4	4	5	4	4	5	5	4	5	4.5	4.05	4.5
1	2	1	2	3	1	1	6	6	6	6	6	6	6	6	6	6	4	4	4	3	4	3	3	4	4	2	2	1	1	1	1	5	5	5	4	3	3	3	4	4	3	5	6	3.15	3.67
2	2	2	1	3	1	1	6	6	6	5	5	5	5	6	6	5	4	4	4	5	4	5	5	4	4	4	4	4	3	5	4	5	5	5	4	4	4	4	4	4	4	4	5.5	4.3	4
1	2	1	1	3	1	1	5	6	5	5	5	6	5	5	6	6	5	5	5	5	5	5	5	4	4	4	4	4	4	5	4	5	5	5	5	4	3	5	5	5	4	4	5.4	4.6	4.33
2	2	1	2	3	2	2	5	5	6	6	5	6	5	6	6	5	4	3	4	3	4	3	3	4	4	4	3	3	4	4	3	4	4	4	5	4	4	5	5	5	5	5	5.5	3.7	4.83
2	2	1	2	3	2	1	5	5	5	5	5	5	5	5	6	5	4	4	4	3	4	3	3	4	4	4	4	4	3	3	3	5	5	4	4	4	4	5	5	5	5	5	5.1	3.8	4.83
2	2	2	1	3	3	1	6	6	5	6	5	5	6	6	5	6	4	4	4	4	4	4	4	5	4	5	4	4	4	4	4	5	5	5	5	5	4	4	5	5	4	5	5.6	4.35	4.5
2	2	2	2	3	2	2	4	5	5	5	5	5	5	5	5	5	5	5	5	5	5	5	5	1	1	2	4	1	2	5	2	3	1	4	3	5	3	3	4	4	3	5	4.9	3.45	3.67
2	2	2	2	3	2	2	6	6	6	6	6	6	6	6	6	6	5	5	5	5	5	5	5	2	2	2	3	1	5	5	5	5	5	5	3	5	4	4	4	4	4	4	6	4.15	4
4	1	2	1	3	4	1	5	5	5	5	5	5	5	5	5	5	4	3	1	4	1	4	4	2	1	3	5	1	5	2	5	5	5	3	3	5	3	5	5	5	4	4	5	3.3	4.33
1	2	1	1	3	2	1	5	5	5	5	5	5	5	5	5	5	4	1	2	2	2	2	2	2	2	2	1	2	4	5	4	4	4	5	5	5	4	5	5	5	5	5	5	3	4.83
2	2	3	1	3	1	1	6	6	6	6	5	5	5	5	5	6	1	4	1	4	1	4	4	4	4	3	5	2	4	5	4	4	4	5	5	5	5	2	5	5	5	5	5.5	3.65	4.5
2	1	1	3	3	2	2	6	6	6	6	6	6	6	6	6	6	5	3	3	1	3	1	1	3	3	2	4	2	2	4	2	2	2	4	3	1	4	5	5	5	5	5	6	2.55	4.83
2	1	2	3	3	3	2	6	6	6	6	6	6	6	6	6	6	1	3	4	1	4	1	1	5	5	5	5	4	4	4	4	4	4	4	1	2	4	4	5	5	4	5	6	3.3	4.5
3	1	2	2	3	5	2	4	4	4	4	4	4	4	4	4	4	4	4	3	4	3	4	4	3	3	4	5	3	1	2	1	1	1	1	4	1	3	3	4	4	3	5	4	2.8	3.67
3	2	1	2	3	4	2	5	5	5	5	5	5	5	5	5	5	4	1	1	3	1	3	3	4	4	3	5	5	4	4	4	4	4	5	3	3	4	4	4	4	4	4	5	3.4	4
2	2	2	2	3	4	2	6	6	6	6	6	6	6	6	5	6	5	1	1	2	1	2	2	4	4	3	4	3	3	1	3	3	3	1	3	4	3	5	5	5	4	4	5.9	2.65	4.33
1	2	1	2	3	1	1	5	5	5	5	5	4	4	5	5	5	5	5	3	5	3	5	5	3	4	4	4	4	3	4	3	3	3	4	4	3	4	5	5	5	5	5	4.8	3.85	4.83
1	2	1	2	3	1	1	5	5	5	5	5	5	6	6	5	5	5	1	4	5	4	5	5	3	5	4	5	4	4	3	4	4	4	4	1	1	4	5	5	5	5	5	5.2	3.75	4.83
1	2	1	2	3	2	1	4	4	4	3	3	2	3	4	3	4	5	1	2	2	2	2	2	4	4	5	5	3	5	3	5	5	5	5	1	1	4	4	5	5	4	5	3.4	3.35	4.5
1	2	1	1	3	1	1	4	5	5	3	4	3	4	5	2	4	4	1	3	4	3	4	4	4	4	4	1	1	3	4	3	5	3	5	5	3	3	3	4	4	3	5	3.9	3.4	3.67
1	2	1	2	3	1	2	4	4	4	4	3	3	3	3	3	3	5	5	1	5	1	5	5	5	5	5	2	2	4	5	4	5	4	5	1	4	4	4	4	4	4	1	3.4	3.9	3.5
1	2	2	2	3	1	1	5	4	5	5	5	4	5	4	4	4	5	2	2	2	2	2	2	5	5	3	3	2	4	3	5	1	3	5	1	2	3	5	5	5	4	5	4.5	2.95	4.5
2	2	2	2	3	3	1	5	5	5	5	5	5	5	5	5	5	5	5	4	5	4	5	5	4	4	4	4	4	4	4	4	5	5	5	5	5	4	5	5	5	5	4	5	4.5	4.67
1	2	1	2	3	1	1	5	5	5	5	5	5	5	5	5	5	4	5	4	4	4	4	4	4	4	4	4	4	4	4	4	4	5	5	4	4	3	2	4	1	3	5	5	4.15	3
2	1	2	3	3	3	1	6	6	6	6	6	3	5	5	5	5	4	4	4	4	4	4	4	4	4	4	4	4	4	4	4	5	5	5	4	5	2	2	2	2	2	5	5.3	4.2	2.5
2	1	2	3	3	3	1	6	6	6	6	6	4	5	5	5	5	4	4	4	3	4	3	3	4	4	4	4	4	3	3	3	5	5	4	4	4	4	5	5	5	5	5	5.4	3.8	4.83
3	1	2	1	3	5	1	5	5	4	5	5	5	4	5	5	5	4	4	4	4	4	4	4	5	4	5	4	4	4	4	4	5	5	5	5	5	4	4	5	5	4	4	4.8	4.35	4.33
3	1	2	2	3	4	2	5	5	5	5	5	5	5	5	5	5	4	3	4	4	4	4	3	4	4	3	4	3	4	4	4	4	5	5	4	4	3	3	4	4	3	3	5	3.9	3.33
3	1	2	2	3	4	2	5	5	5	5	5	5	5	5	5	5	3	3	3	3	3	3	3	3	3	3	3	3	3	3	3	3	4	4	3	3	4	4	4	4	4	4	5	3.1	4
2	2	2	2	3	3	1	5	5	5	5	5	5	5	5	5	5	4	4	4	4	4	4	4	4	4	4	4	4	4	4	4	4	4	4	4	4	3	5	5	5	4	5	5	4	4.5
2	1	2	2	3	4	2	5	5	5	5	4	6	6	5	5	5	4	4	4	4	4	4	4	4	4	4	3	4	4	4	3	5	5	5	4	5	4	5	5	5	5	5	5.1	4.1	4.83
4	1	2	1	3	4	2	2	3	1	4	4	5	4	5	3	1	4	4	4	4	4	4	3	4	4	4	3	4	4	4	4	5	5	4.5	5	4	1	1	3	4	1	5	3.2	4.08	2.5
1	1	1	2	3	1	1	5	4	4	5	5	5	5	4	4	2	4	4	5	4	5	4	4	4	4	4	4	5	4	5	4	5	5	5	4	4	5	5	3	2	5	4	4.3	4.35	4
3	2	2	2	3	3	2	5	4	5	4	4	3	4	4	4	5	4	4	4	4	4	4	3	4	4	4	4	4	3	4	3.5	4	4	4	4	4	2	2	2	2	2	5	4.2	3.88	2.5
2	2	2	2	3	3	1	5	5	5	5	5	5	5	5	5	5	4	3	3	3	3	3	3	4	4	4	4	3	3	4	3	5	5	4	5	4	2	2	4	4	2	3	5	3.7	2.83
3	2	2	2	3	3	1	5	6	5	5	6	4	5	5	5	6	2	2	3	3	3	3	3	3	3	3	3	3	3	3	3	3	3	3	3	3	4	3	2	1	4	4	5.2	2.9	3
3	1	2	2	3	4	1	5	5	5	6	5	5	4	5	1	5	3	4	4	3	4	3	3	4	3	3	3	3	3	4	3	4	4	4	4	3	1	1	1	2	1	5	4.6	3.45	1.83
2	2	1	2	3	1	2	6	6	6	6	6	6	6	6	6	6	4	4	4	5	4	5	5	4	4	4	3	4	5	2	4	5	4	5	3	4	2	1	2	1	2	5	6	4.1	2.17
3	2	2	1	3	4	1	6	6	6	6	6	6	6	6	6	6	4	4	4	3	4	3	4	4	3	3	4	3	3	4	3	5	5	5	4	5	1	1	1	1	1	5	6	3.85	1.67
2	2	2	2	3	2	1	5	5	5	5	4	5	5	5	5	5	5	4	5	4	5	4	4	5	4	3	3	4	4	5	4	5	5	5	5	4	3	2	2	2	3	5	4.9	4.35	2.83
1	1	1	2	3	1	1	6	6	6	6	6	6	6	6	6	5	5	5	4	5	4	5	5	5	5	5	4	4	5	4	5	5	5	5	4	5	1	1	1	1	1	5	5.9	4.7	1.67
1	1	1	2	3	1	1	6	6	6	6	6	6	6	6	6	6	5	4	5	5	5	5	4	4	4	4	4	4	4	5	5	5	5	5	5	5	1	1	5	5	1	5	6	4.6	3
3	1	2	2	3	4	2	4	4	4	3	3	4	4	3	3	4	5	4	4	4	4	4	4	4	4	4	4	4	3	5	4	5	4	5	4	5	1	1	2	2	1	5	3.6	4.2	2
3	1	2	2	3	4	1	2	3	4	3	3	3	4	2	2	4	5	5	5	5	5	5	5	1	1	2	4	1	2	5	2	3	1	4	3	5	2	2	2	2	2	5	3	3.45	2.5
1	2	1	2	3	2	1	5	5	5	5	5	4	4	4	5	5	5	5	5	5	5	5	5	2	2	2	3	1	5	5	5	5	5	5	3	5	2	2	4	3	2	4	4.7	4.15	2.83
2	2	1	2	3	1	1	1	1	1	1	1	1	1	1	1	1	4	3	1	4	1	4	5	2	1	3	5	1	5	2	5	5	5	3	3	5	1	1	1	1	1	5	1	3.35	1.67
4	1	2	1	3	5	2	5	5	5	5	5	5	5	5	6	5	4	1	2	2	2	2	4	2	2	2	1	2	4	5	4	4	4	5	5	5	1	2	2	1	1	4	5.1	3.1	1.83
4	1	2	1	3	5	2	6	6	6	6	6	6	6	6	6	6	1	4	1	4	1	4	3	4	4	3	5	2	4	5	4	4	4	5	5	5	1	1	1	1	1	5	6	3.6	1.67
3	1	1	2	3	2	2	6	6	5	5	4	4	5	5	6	6	5	3	3	1	3	1	5	3	3	2	4	2	2	4	2	2	2	4	3	1	4	3	3	2	4	5	5.2	2.75	3.5
2	2	2	2	3	1	2	5	6	6	6	6	6	5	5	6	5	1	3	4	1	4	1	1	5	5	5	5	4	4	4	4	4	4	4	1	2	3	2	1	1	3	5	5.6	3.3	2.5
2	2	1	1	3	2	2	1	1	1	1	1	1	1	4	6	2	4	4	3	4	3	4	4	3	3	4	5	3	1	2	1	1	1	1	4	1	1	1	1	1	1	5	1.9	2.8	1.67
2	2	1	3	3	2	1	6	6	6	6	6	6	6	6	6	1	4	1	1	3	1	3	4	4	4	3	5	5	4	4	4	4	4	5	3	3	2	1	1	1	2	4	5.5	3.45	1.83
2	2	2	1	3	3	1	6	5	5	5	5	4	4	5	6	5	5	1	1	2	1	2	5	4	4	3	4	3	3	1	3	3	3	1	3	4	1	1	2	2	1	3	5	2.8	1.67
1	2	2	2	3	1	1	6	6	6	6	5	5	5	6	6	6	5	5	3	5	3	5	5	3	4	4	4	4	3	4	3	3	3	4	4	3	2	2	2	2	2	4	5.7	3.85	2.33
1	2	1	2	3	1	1	5	5	5	5	5	5	5	5	5	5	5	1	4	5	4	5	5	3	5	4	5	4	4	3	4	4	4	4	1	1	3	4	1	1	3	5	5	3.75	2.83
2	2	1	2	3	2	2	5	5	5	5	5	4	5	5	5	5	5	1	2	2	2	2	4	4	4	5	5	3	5	3	5	5	5	5	1	1	1	1	1	2	1	5	4.9	3.45	1.83
2	2	1	2	3	2	2	5	5	5	6	5	5	5	6	6	5	4	1	3	4	3	4	4	4	4	4	1	1	3	4	3	5	3	5	5	3	3	2	1	1	3	5	5.3	3.4	2.5
2	2	2	2	3	2	1	6	6	6	6	6	6	6	6	5	6	5	5	1	5	1	5	5	5	5	5	2	2	4	5	4	5	4	5	1	4	4	4	4	3	4	5	5.9	3.9	4
2	2	3	1	3	1	2	6	5	5	5	5	5	5	5	6	5	5	2	2	2	2	2	5	5	5	3	3	2	4	3	5	1	3	5	1	2	3	5	3	2	3	5	5.2	3.1	3.5
2	2	1	2	3	2	2	6	6	6	6	5	5	6	6	6	6	5	5	4	5	4	5	5	4	4	4	4	4	4	4	4	5	5	5	5	5	5	5	1	1	1	4	5.8	4.5	2.83
3	2	1	1	3	2	1	5	5	5	5	5	5	5	5	5	4	4	5	4	4	4	4	4	4	4	4	4	4	4	4	4	4	5	5	4	4	4	4	2	1	2	2	4.9	4.15	2.5
1	2	2	1	3	1	1	5	5	6	5	4	4	5	5	5	5	4	4	4	4	4	4	4	4	4	4	4	4	4	4	4	5	5	5	4	5	4	5	1	1	5	2	4.9	4.2	3
1	2	1	1	3	1	2	5	5	5	5	5	5	5	5	5	5	4	4	4	3	4	3	4	4	4	4	4	4	3	3	3	5	5	4	4	4	2	4	2	2	2	1	5	3.85	2.17
2	2	3	2	3	3	2	5	5	5	5	5	5	4	5	5	4	4	4	4	4	4	4	4	5	4	5	4	4	4	4	4	5	5	5	5	5	4	4	3	4	4	1	4.8	4.35	3.33
4	2	2	2	3	5	2	6	6	6	6	6	6	6	6	6	6	4	3	4	4	4	4	3	4	4	3	4	3	4	4	4	4	5	5	4	4	5	5	1	1	1	2	6	3.9	2.5
2	2	2	2	3	3	1	5	5	6	5	5	5	5	5	5	5	3	3	3	3	3	3	3	3	3	3	3	3	3	3	3	3	4	4	3	3	2	2	3	2	2	2	5.1	3.1	2.17
1	1	1	1	3	1	1	6	6	6	5	5	5	5	5	5	5	4	4	4	4	4	4	4	4	4	4	4	4	4	4	4	4	4	4	4	4	4	4	4	4	4	4	5.3	4	4
2	2	2	2	3	3	1	5	5	4	6	5	4	4	6	6	5	4	4	4	4	4	4	4	4	4	4	3	4	4	4	3	5	5	5	4	5	3	5	3	5	3	1	5	4.1	3.33
4	2	2	3	3	5	2	5	5	5	5	4	4	5	5	5	5	4	4	4	4	4	4	3	4	4	4	3	4	4	4	4	5	5	5	5	4	2	4	1	1	1	2	4.8	4.1	1.83
2	2	1	2	3	3	1	6	6	6	5	6	5	5	6	5	5	4	4	5	4	5	4	4	4	4	4	4	5	4	5	4	5	5	5	4	4	4	4	1	1	1	4	5.5	4.35	2.5
3	1	2	3	3	3	2	5	5	5	5	5	5	5	5	2	5	4	4	4	4	4	4	3	4	4	4	4	4	3	4	4	4	4	4	4	4	4	4	1	1	1	4	4.7	3.9	2.5
